# Supplementary material for: Topographic analysis of pancreatic cancer by TMA and digital spatial profiling reveals biological complexity with potential therapeutic implications
Source: Sci Rep. 2024 May 18;14:11361. doi: 10.1038/s41598-024-62031-0 (PMC11102543; doi:10.1038/s41598-024-62031-0)
Supplement: Supplementary file 3 — Supplementary Table S1. [file 41598_2024_62031_MOESM3_ESM.xls]

## Sheet: Sheet1
Full List of Genes on NGS Panel
AKT1	CTNNB1	HRAS	RAD50
ALK	DD2R	IDH1	RAD51
APC	DPYD	IDH2	RAD51B
AR	EGFR	JAK2	RAD51C
ATM	ERBB2	KIT	RAD51D
BAP1	FGFR3	KRAS	RAD54L
BARD1	GATA3	MET	RB1
BRAF	GNA11	MLH1	RET
BRCA1	GNAQ	MSH2	ROS1
BRCA2	GNAS	MSH6	SDC4
CDK12	FANCC	MYC	SLC34A2
CDK4	FANCL	MYCN	SRY
CDK6	FBXW7	NRAS	STK11
CDKN1A	FGFR1	PALB2	TP53
CDKN1B	FGFR2	PDGFRA	TP53BP1
CDKN2A	H3F3A	PIK3CA	UGT1A1
CDKN2B	H3F3B	PMS2	VHL
CDKN2C	H3F3C	POLE	ZFY
CHEK1	HIST1H3B	PPP2R2A
CHEK2	HIST1H3C	PTEN
Table S1 – Details of the genes included in the custom designed NGS panel.
